# Supplementary material for: Profiles of Long Non-Coding RNAs and mRNA Expression in Human Macrophages Regulated by Interleukin-27
Source: Int J Mol Sci. 2019 Dec 9;20(24):6207. doi: 10.3390/ijms20246207 (PMC6941108; doi:10.3390/ijms20246207)
Supplement: Supplementary file 1 [file ijms-20-06207-s001.zip]

Archive with 7 entries (6 files):
- ijms-663677-supplementary/
- ijms-663677-supplementary/ijms-663677-supplementary.pdf
- ijms-663677-supplementary/Table S1.xlsx
- ijms-663677-supplementary/Table S2.xlsx
- ijms-663677-supplementary/Table S3.xlsx
- ijms-663677-supplementary/Table S4.xlsx
- ijms-663677-supplementary/Table S5.xlsx
